# Supplementary material for: Impact of Universal Nirsevimab Immunoprophylaxis on RSV-Related Hospitalizations in Infants: A Two-Season Multicenter Study in Northern Italy
Source: Pathogens. 2026 Jul 2;15(7):698. doi: 10.3390/pathogens15070698 (PMC13415040; doi:10.3390/pathogens15070698)
Supplement: Supplementary file 1 [file pathogens-15-00698-s001.zip]

Archive with 1 entries (1 files):
- pathogens-4322671-supplementary.pdf
